# Supplementary material for: The Genome Sequence of ‘Mycobacterium massiliense’ Strain CIP 108297 Suggests the Independent Taxonomic Status of the Mycobacterium abscessus Complex at the Subspecies Level
Source: PLoS One. 2013 Nov 27;8(11):e81560. doi: 10.1371/journal.pone.0081560 (PMC3842311; doi:10.1371/journal.pone.0081560)
Supplement: Information S1 — Group-specific genes for M. abscessus subsp. abscessus ATCC 19977T (PRJNA61613), M. abscessus subsp. bolletii BDT (PRJNA73695), and ‘M. massiliense’ CIP 108297 (PRJNA80701) in 53 M. abscessus genomes. (XLS) [file pone.0081560.s001.xls]

## Sheet: Sheet1
Table S1
M. abscessus subsp. abscessus ATCC 19977T group specific genes
feature name	Contig	Position	Length	Strand	COG function	COG id	COG category	gene	CDD	product
MAB_0060	NC_010397.1	57232..57879	648	+	Response regulator containing a CheY-like receiver domain and an HTH DNA-binding domain	COG2197	TK	CitB	32379	nitrate/nitrite response transcriptional regulatory protein NarL
MAB_0479	NC_010397.1	475516..475956	441	+	Transcriptional regulators	COG1846	K	MarR	32031	putative regulatory protein MarR
MAB_0480	NC_010397.1	476024..477118	1095	+						hypothetical protein
MAB_0481c	NC_010397.1	477131..477499	369	-						hypothetical protein
MAB_0482c	NC_010397.1	477496..478416	921	-	Predicted amidohydrolase	COG0388	R	COG0388	30737	hypothetical protein
MAB_0483c	NC_010397.1	478458..479093	636	-	Transcriptional regulator	COG1309	K	AcrR	31500	TetR family transcriptional regulator
MAB_0714c	NC_010397.1	716789..717319	531	-						hypothetical protein
MAB_0715c	NC_010397.1	717394..718407	1014	-	AraC-type DNA-binding domain-containing proteins	COG2207	K	AraC	32389	putative HTH-type transcriptional regulator AraC
MAB_1043c	NC_010397.1	1052515..1053387	873	-	3-hydroxyisobutyrate dehydrogenase and related beta-hydroxyacid dehydrogenases	COG2084	I	MmsB	32267	putative oxidoreductase
MAB_1044c	NC_010397.1	1053384..1053878	495	-	Lactoylglutathione lyase and related lyases	COG0346	E	GloA	30694	glyoxalase/bleomycin resistance protein
MAB_1050c	NC_010397.1	1058009..1058539	531	-	Conserved domain frequently associated with peptide methionine sulfoxide reductase	COG0229	O	COG0229	30578	putative methionine sulfoxide reductase
MAB_1268c	NC_010397.1	1271986..1272264	279	-						hypothetical protein
MAB_1269	NC_010397.1	1272442..1272927	486	+	Uncharacterized conserved protein	COG3402	S	COG3402	33209	hypothetical protein
MAB_1270	NC_010397.1	1272924..1274441	1518	+	Predicted membrane protein	COG3428	S	COG3428	33234	hypothetical protein
MAB_1311	NC_010397.1	1311512..1311892	381	+						hypothetical protein
MAB_1313	NC_010397.1	1313963..1314772	810	+	AraC-type DNA-binding domain-containing proteins	COG2207	K	AraC	32389	AraC family transcriptional regulator
MAB_1356	NC_010397.1	1354224..1354922	699	+	Predicted flavin-nucleotide-binding protein	COG3467	R	COG3467	33270	hypothetical protein
MAB_1551c	NC_010397.1	1574664..1575566	903	-						hypothetical protein
MAB_1552	NC_010397.1	1575640..1576254	615	+	Transcriptional regulator	COG1309	K	AcrR	31500	TetR family transcriptional regulator
MAB_1609c	NC_010397.1	1640838..1641191	354	-						hypothetical protein
MAB_1656	NC_010397.1	1685426..1685740	315	+						hypothetical protein
MAB_2255	NC_010397.1	2285340..2288708	3369	+	Non-ribosomal peptide synthetase modules and related proteins	COG1020	Q	EntF	31223	non-ribosomal peptide synthetase
MAB_2697c	NC_010397.1	2742927..2743463	537	-						hypothetical protein
MAB_2980	NC_010397.1	3039379..3039594	216	+						hypothetical protein
MAB_3505c	NC_010397.1	3548031..3548429	399	-	Uncharacterized protein, possibly involved in utilization of glycolate and propanediol	COG3193	R	GlcG	33006	hypothetical protein
MAB_3506c	NC_010397.1	3548422..3549198	777	-	Short-chain dehydrogenases of various substrate specificities	COG0300	R	DltE	30648	short chain dehydrogenase
MAB_3700c	NC_010397.1	3754118..3754468	351	-	Predicted enzyme related to lactoylglutathione lyase	COG3324	R	COG3324	33133	hypothetical protein
MAB_3936c	NC_010397.1	3987454..3988092	639	-	Fructose-2,6-bisphosphatase	COG0406	G	GpmB	30755	phosphoglycerate mutase
M. abscessus subsp. bolletii BDT group specific genes
feature name	Contig	Position	Length	Strand	COG function	COG id	COG category	gene	CDD	product
MBOL_00130	AHAS01000001.1	11339..11986	648	+	Response regulator containing a CheY-like receiver domain and an HTH DNA-binding domain	COG2197	TK	CitB	32379	nitrate/nitrite response transcriptional regulatory protein NarL
MBOL_01700	AHAS01000003.1	109896..110375	480	+	Predicted transcriptional regulators	COG1396	K	HipB	31586	XRE family transcriptional regulator
MBOL_01710	AHAS01000003.1	110388..110501	114	-						hypothetical protein
MBOL_01720	AHAS01000003.1	110556..110891	336	+						hypothetical protein
MBOL_01730	AHAS01000003.1	110888..112102	1215	+						hypothetical protein
MBOL_01750	AHAS01000003.1	113567..113686	120	+						hypothetical protein
MBOL_03790	AHAS01000004.1	198709..199149	441	+	Transcriptional regulators	COG1846	K	MarR	32031	putative regulatory protein MarR
MBOL_03800	AHAS01000004.1	199216..200310	1095	+						hypothetical protein
MBOL_03810	AHAS01000004.1	200323..200583	261	-						hypothetical protein
MBOL_03820	AHAS01000004.1	200688..201608	921	-	Predicted amidohydrolase	COG0388	R	COG0388	30737	hypothetical protein
MBOL_03830	AHAS01000004.1	201650..202285	636	-	Transcriptional regulator	COG1309	K	AcrR	31500	TetR family transcriptional regulator
MBOL_06140	AHAS01000004.1	438335..438748	414	-						hypothetical protein
MBOL_10230	AHAS01000006.1	94888..95760	873	-	3-hydroxyisobutyrate dehydrogenase and related beta-hydroxyacid dehydrogenases	COG2084	I	MmsB	32267	putative oxidoreductase
MBOL_10240	AHAS01000006.1	95757..96251	495	-	Lactoylglutathione lyase and related lyases	COG0346	E	GloA	30694	glyoxalase/bleomycin resistance protein
MBOL_15700	AHAS01000007.1	58363..58500	138	-						hypothetical protein
MBOL_15710	AHAS01000007.1	58565..58699	135	+						hypothetical protein
MBOL_20690	AHAS01000008.1	399798..400073	276	-						hypothetical protein
MBOL_20700	AHAS01000008.1	400143..403013	2871	+	Non-ribosomal peptide synthetase modules and related proteins	COG1020	Q	EntF	31223	non-ribosomal peptide synthetase
MBOL_20750	AHAS01000008.1	418848..419741	894	+	Methionyl-tRNA formyltransferase	COG0223	J	Fmt	30572	putative formyltransferase
MBOL_25150	AHAS01000011.1	149588..149956	369	-						hypothetical protein
MBOL_27290	AHAS01000011.1	370473..370592	120	-						hypothetical protein
MBOL_37830	AHAS01000016.1	528856..529494	639	-	Fructose-2,6-bisphosphatase	COG0406	G	GpmB	30755	phosphoglycerate mutase
MBOL_38340	AHAS01000016.1	578835..579293	459	-						hypothetical protein
MBOL_41590	AHAS01000016.1	923411..924127	717	+	Uncharacterized flavoproteins	COG0426	C	FpaA	30775	hypothetical protein
MBOL_43350	AHAS01000018.1	49028..49375	348	-	N-acetylglucosamine-6-phosphate deacetylase	COG1820	G	NagA	32005	hypothetical protein
MBOL_43360	AHAS01000018.1	49372..49812	441	-						hypothetical protein
MBOL_48160	AHAS01000020.1	139376..139507	132	-						hypothetical protein
MBOL_48530	AHAS01000020.1	179092..180474	1383	+	Permeases of the major facilitator superfamily	COG2270	R	COG2270	32451	hypothetical protein
‘M. massiliense’ CIP 108297 group specific genes
feature name	Contig	Position	Length	Strand	COG function	COG id	COG category	gene	CDD	product
MMAS_04000	NZ_AHAR01000003.1	25976..26338	363	-						hypothetical protein
MMAS_04010	NZ_AHAR01000003.1	26338..26802	465	-	Predicted transcriptional regulators	COG1695	K	COG1695	31881	hypothetical protein
MMAS_06290	NZ_AHAR01000005.1	45569..46045	477	-						hypothetical protein
MMAS_12470	NZ_AHAR01000007.1	266081..266461	381	+						hypothetical protein
MMAS_14800	NZ_AHAR01000007.1	525703..526074	372	-						hypothetical protein
MMAS_15680	NZ_AHAR01000007.1	618321..620228	1908	+	Membrane GTPase LepA	COG0481	M	LepA	30829	GTP-binding protein LepA
MMAS_31370	NZ_AHAR01000013.1	278386..278856	471	+						hypothetical protein
MMAS_34520	NZ_AHAR01000013.1	604034..605029	996	+	Predicted metal-dependent hydrolase of the TIM-barrel fold	COG2159	R	COG2159	32342	amidohydrolase 2
MMAS_35070	NZ_AHAR01000013.1	656397..656852	456	+						pyridoxamine 5'-phosphate oxidase-related FMN-binding protein
MMAS_43420	NZ_AHAR01000016.1	148986..149222	237	+						hypothetical protein
